# Supplementary material for: Vitellogenins Level as a Biomarker of the Honeybee Colony Strength in Urban and Rural Conditions
Source: Insects. 2024 Dec 29;16(1):25. doi: 10.3390/insects16010025 (PMC11766442; doi:10.3390/insects16010025)
Supplement: Supplementary file 1 [file insects-16-00025-s001.zip]

Archive with 1 entries (1 files):
- insects-3343153-supplementary.pdf
